# Supplementary material for: Cognitive-Behavioral Therapy for Obsessive–Compulsive Disorder with and without Autism Spectrum Disorder: Gray Matter Differences Associated with Poor Outcome
Source: Front Psychiatry. 2017 Aug 15;8:143. doi: 10.3389/fpsyt.2017.00143 (PMC5559438; doi:10.3389/fpsyt.2017.00143)
Supplement: Supplementary file 2 [file table_1.xlsx]

## Sheet: TableS1
Table S1. Diffrences in gray matter volumes between non-remitted OCD patients and remitted OCD patients.
Brain regiona	Brodman area	Direction of difference	MNI Coordinates			z value	Voxels in cluster	p [FWE]b
			x	y	z
OCD (non-remitted) (n = 17) vs OCD (remitted) (n = 14)
L. middle frontal gyrus	10	decreased in OCD (non-remitted)	-39	42	15	3.8	565	0.045
L. middle frontal gyrus	46		-51	39	16	3.66
L. middle frontal gyrus	10		-33	50	7	3.52
note. OCD (non-remitted) = OCD patients who did not reach remission after cognitive behavioral therapy (CBT), OCD (remitted) = OCD patients who remitted after CBT, L = left
a A voxel-based whole-brain analysis. b Family-waise error (FWE) correction for multiple copmarison.
